# Supplementary material for: In Vitro Tracking of Human Umbilical Vein Endothelial Cells Using Ultra-Sensitive Quantum Dot-Embedded Silica Nanoparticles
Source: Int J Mol Sci. 2023 Mar 17;24(6):5794. doi: 10.3390/ijms24065794 (PMC10052325; doi:10.3390/ijms24065794)
Supplement: Supplementary file 1 [file ijms-24-05794-s001.zip]

Archive with 2 entries (2 files):
- Supplementary Materials Figure S1.pdf
- Movie S1.pptx
